# Supplementary material for: Evidence for the Association between the Intronic Haplotypes of Ionotropic Glutamate Receptors and First-Episode Schizophrenia
Source: J Pers Med. 2021 Nov 25;11(12):1250. doi: 10.3390/jpm11121250 (PMC8708351; doi:10.3390/jpm11121250)
Supplement: Supplementary file 1 [file jpm-11-01250-s001.zip]

Archive with 1 entries (1 files):
- jpm-1384057-supplementary.pdf
